# Supplementary material for: Allelic Variation Analysis at the Vernalization Response and Photoperiod Genes in Russian Wheat Varieties Identified Two Novel Alleles of Vrn-B3
Source: Biomolecules. 2021 Dec 17;11(12):1897. doi: 10.3390/biom11121897 (PMC8699075; doi:10.3390/biom11121897)
Supplement: Supplementary file 1 [file biomolecules-11-01897-s001.zip › Table S1.xlsx]

## Sheet: Лист1
Heading date and allelic composition of the Vrn-1, Vrn-3 and Ppd-1 genes in the studied Russian common wheat varieties. Phenotyping was performed in 2016-2017
№	Variety	PPD-D1	VRN-A1	VRN-B1	VRN-D1	VRN-B3	2016 heading time	2017 heading time
1	Kuibyshevskaya 2	Ppd-D1b	Vrn-A1a	vrn-B1	vrn-D1	Vrn-B3a	43,75±0,38	49,64±0,54
2	Lutescens 840	Ppd-D1b	Vrn-A1a	Vrn-B1a	vrn-D1	vrn-B3	41,08±0,27	49,3±0,52
3	Tulaikovskaya belozernaya	Ppd-D1b	vrn-A1	Vrn-B1a	vrn-D1	vrn-B3	44,06±0,39	48,58±0,35
4	Tulaikovskaya stepnaya	Ppd-D1b	Vrn-A1a	vrn-B1/Vrn-B1c	vrn-D1	vrn-B3	44,05±0,25	48±0,45
5	Tulaikovskaya zolotistaya	Ppd-D1b	Vrn-A1a	vrn-B1	vrn-D1	vrn-B3	45,11±0,39	48,87±0,44
6	Tulaikovskaya 1	Ppd-D1b	Vrn-A1a	vrn-B1/Vrn-B1a	vrn-D1	vrn-B3	43,51±0,33	48,04±0,48
7	Tulaikovskaya 10	Ppd-D1b	Vrn-A1a	Vrn-B1a	vrn-D1	vrn-B3	43,25±0,36	49±0,39
8	Kinelskaya 40	Ppd-D1b	Vrn-A1a	Vrn-B1a	vrn-D1	vrn-B3	44,81±0,39	49,59±0,4
9	Kinelskaya 60	Ppd-D1b	vrn-A1	Vrn-B1c	vrn-D1	vrn-B3	49,26±0,45	49,37±0,39
10	Volgouralskaya	Ppd-D1b	Vrn-A1a	Vrn-B1a	vrn-D1	vrn-B3	43,55±0,38	48,12±0,37
11	Lutescens 80	Ppd-D1b	Vrn-A1a	Vrn-B1c	vrn-D1	vrn-B3	44,41±0,42	47,42±0,42
12	Lutescens 85	Ppd-D1b	Vrn-A1a	vrn-B1	vrn-D1	vrn-B3	45,41±0,48	48,76±0,41
13	Lutescens 148	Ppd-D1b	Vrn-A1a	vrn-B1	vrn-D1	vrn-B3	44,79±0,46	47,91±0,63
14	Altaiskii prostor	Ppd-D1b	vrn-A1	Vrn-B1c	vrn-D1	vrn-B3	44,07±0,43	45,42±0,61
15	Altaiskaya 92	Ppd-D1b	Vrn-A1a	Vrn-B1a	vrn-D1	vrn-B3	44,93±0,48	49,26±0,42
16	Altaiskaya 99	Ppd-D1b	Vrn-A1a	Vrn-B1c	vrn-D1	vrn-B3e	46,76±0,48	48,19±0,36
17	Altaiskaya 100	Ppd-D1b	Vrn-A1a	Vrn-B1c	vrn-D1	vrn-B3	48,74±0,36	49,07±0,39
18	Altaiskaya 325	Ppd-D1b	Vrn-A1a	vrn-B1	vrn-D1	vrn-B3	46,99±0,37	48,46±0,56
19	Altaiskaya 530	Ppd-D1b	Vrn-A1a	Vrn-B1c	vrn-D1	vrn-B3	46,63±0,35	49,59±0,44
20	Erythrospermum 72	Ppd-D1b	Vrn-A1a	Vrn-B1a	vrn-D1	vrn-B3	41,76±0,48	46,27±0,55
21	Sibirskaya 12	Ppd-D1b	Vrn-A1a	vrn-B1/Vrn-B1a	vrn-D1	vrn-B3	45,32±0,62	48,4±0,44
22	Novosibirskaya 15	Ppd-D1b	Vrn-A1a	Vrn-B1a	vrn-D1	vrn-B3	42,1±0,33	45,72±0,56
23	Novosibirskaya 20	Ppd-D1b	Vrn-A1a	vrn-B1/Vrn-B1a	vrn-D1	vrn-B3	44,23±0,45	47,71±0,52
24	Novosibirskaya 22	Ppd-D1b	Vrn-A1a	vrn-B1/Vrn-B1c	vrn-D1	vrn-B3	43,64±0,26	46,23±0,47
25	Novosibirskaya 29	Ppd-D1b	Vrn-A1a	vrn-B1/Vrn-B1a	vrn-D1	vrn-B3e	44,25±0,35	48,11±0,42
26	Novosibirskaya 67	Ppd-D1b	Vrn-A1a	Vrn-B1a	vrn-D1	vrn-B3e	45,36±0,32	49,34±0,37
27	Novosibirskaya 81	Ppd-D1b	Vrn-A1a	vrn-B1	vrn-D1	vrn-B3	48,89±0,54	50,43±0,27
28	Novosibirskaya 89	Ppd-D1b	Vrn-A1a	Vrn-B1c	vrn-D1	vrn-B3e	45,35±0,3	47,47±0,32
29	Novosibirskaya 91	Ppd-D1b	Vrn-A1a	vrn-B1	vrn-D1	vrn-B3	49,55±0,45	49,4±0,4
30	Lutescens 25	Ppd-D1b	Vrn-A1a	vrn-B1	vrn-D1	vrn-B3	40,99±0,35	43,8±0,56
31	Lutescens 101	Ppd-D1b	Vrn-A1a	Vrn-B1c	vrn-D1	vrn-B3	44,8±0,47	48,47±0,75
32	Obskaya 14_1	Ppd-D1b	Vrn-A1a	Vrn-B1c	vrn-D1	vrn-B3e	46,38±0,38	47,89±0,33
33	Kantegirskaya 89	Ppd-D1b	Vrn-A1a	Vrn-B1a	vrn-D1	vrn-B3e	45,31±0,26	48,92±0,41
34	Aleksandrina	Ppd-D1b	Vrn-A1a	vrn-B1	vrn-D1	vrn-B3e	45,97±0,45	47,32±0,49
35	Udacha	Ppd-D1b	Vrn-A1a	Vrn-B1a	vrn-D1	vrn-B3	45,69±0,35	46,44±0,77
36	Polushko_1	Ppd-D1b	Vrn-A1a	Vrn-B1a	vrn-D1	vrn-B3	40,22±0,31	44±0,6
37	Baganskaya 93	Ppd-D1b	Vrn-A1a	vrn-B1	vrn-D1	vrn-B3	45,57±0,27	47,73±0,34
38	Sirena	Ppd-D1b	Vrn-A1a	Vrn-B1a	vrn-D1	vrn-B3	45,57±0,38	47,89±0,33
39	Krasa 2	Ppd-D1b	Vrn-A1a	Vrn-B1a	vrn-D1	vrn-B3	42,34±0,32	44,13±0,64
40	Туба	Ppd-D1b	Vrn-A1a	Vrn-B1c	vrn-D1	vrn-B3	47,48±0,59	49,58±0,35
41	Krasnoyarskaya 90	Ppd-D1b	Vrn-A1a	Vrn-B1c	vrn-D1	vrn-B3	41,85±0,34	46,7±0,68
42	Vesnyanka 8	Ppd-D1b	Vrn-A1a	Vrn-B1a	vrn-D1	vrn-B3	41,05±0,35	44,1±0,55
43	Albidum 73	Ppd-D1b	Vrn-A1a	Vrn-B1c	vrn-D1	vrn-B3	42,52±0,3	45,48±0,66
44	Rybinskaya 127	Ppd-D1b	Vrn-A1a	Vrn-B1a	Vrn-D1a	vrn-B3	45,29±0,43	46,44±0,44
45	Kazachka	Ppd-D1b	Vrn-A1a	Vrn-B1a	vrn-D1	Vrn-B3a	42,93±0,43	46,33±0,55
46	Angarida	Ppd-D1b	Vrn-A1a	Vrn-B1a	vrn-D1	vrn-B3	44,84±0,47	48,44±0,39
47	Mana 2	Ppd-D1b	Vrn-A1a	vrn-B1	vrn-D1	vrn-B3e	45,2±0,34	48,44±0,39
48	Tuleevskaya	Ppd-D1b	Vrn-A1a	Vrn-B1a	vrn-D1	vrn-B3	44,45±0,29	47±0
49	Izida	Ppd-D1b	Vrn-A1a	vrn-B1	vrn-D1	vrn-B3	44,63±0,36	47,77±0,53
50	Mariya	Ppd-D1b	Vrn-A1a	vrn-B1	vrn-D1	vrn-B3e	44,63±0,35	50±0,42
51	AN 34	Ppd-D1b	Vrn-A1a	vrn-B1	vrn-D1	vrn-B3	43,74±0,25	47,77±0,32
52	Mariinka	Ppd-D1b	Vrn-A1a	Vrn-B1a/Vrn-B1c	vrn-D1	vrn-B3	45,46±0,31	48,8±0,46
53	Salimovka	Ppd-D1b	Vrn-A1a	vrn-B1	vrn-D1	vrn-B3	41,03±0,33	46,94±0,62
54	Kiiskaya	Ppd-D1b	Vrn-A1a	vrn-B1	vrn-D1	vrn-B3	44,55±0,39	47,87±0,35
55	Nostalgiya	Ppd-D1b	Vrn-A1a	Vrn-B1a	vrn-D1	vrn-B3	44,47±0,37	47,79±0,58
56	Aleshina	Ppd-D1b	Vrn-A1a	Vrn-B1a	vrn-D1	vrn-B3	43,9±0,33	49,27±0,37
57	Darnitsa	Ppd-D1b	Vrn-A1a	Vrn-B1c	vrn-D1	vrn-B3	42,93±0,26	49,13±0,36
58	Serebrina	Ppd-D1b	Vrn-A1a	vrn-B1/Vrn-B1a	vrn-D1	vrn-B3	45,13±0,3	49,71±0,34
59	Rechka	Ppd-D1b	Vrn-A1a	vrn-B1	vrn-D1	vrn-B3	44,44±0,3	48,39±0,41
60	Latona	Ppd-D1b	Vrn-A1a	vrn-B1	vrn-D1	vrn-B3	44,8±0,31	48,75±0,36
61	Provintsiya	Ppd-D1a	Vrn-A1a	Vrn-B1a	vrn-D1	vrn-B3	39,8±0,35	44,66±0,71
62	Bel	Ppd-D1b	Vrn-A1a	Vrn-B1a	vrn-D1	vrn-B3	45,95±0,44	47,42±0,42
63	Ustya	Ppd-D1b	Vrn-A1a	Vrn-B1a	vrn-D1	vrn-B3	43,54±0,34	45,44±0,52
64	Chernyava	Ppd-D1b	Vrn-A1a	vrn-B1	vrn-D1	vrn-B3	45,3±0,28	46,85±0,81
65	Zlatozara	Ppd-D1b	Vrn-A1a	vrn-B1	vrn-D1 /Vrn-D1a	vrn-B3	47,88±0,42	48,39±0,41
66	Tyumenskaya 99	Ppd-D1b	Vrn-A1a	vrn-B1	vrn-D1	vrn-B3	43,16±0,48	46,56±0,49
67	Ikar	Ppd-D1b	Vrn-A1a	vrn-B1/Vrn-B1a	vrn-D1	vrn-B3	44,38±0,48	48,64±0,47
68	Skent 1	Ppd-D1b	Vrn-A1a	Vrn-B1c	vrn-D1	vrn-B3	44,32±0,4	48,6±0,36
69	Ilinskaya	Ppd-D1b	Vrn-A1a	Vrn-B1c	vrn-D1	vrn-B3	46,23±0,55	48,91±0,43
70	Turinskaya	Ppd-D1b	vrn-A1	Vrn-B1c	vrn-D1	vrn-B3	51,38±0,35	50,48±0,24
71	Surenta 1	Ppd-D1b	Vrn-A1a	vrn-B1/Vrn-B1c	vrn-D1	vrn-B3	47,52±0,45	50,61±0,31
72	Surenta 4	Ppd-D1b	Vrn-A1a	Vrn-B1a	vrn-D1	vrn-B3	43,51±0,4	47,44±0,48
73	Surenta 5	Ppd-D1b	Vrn-A1a	Vrn-B1a	vrn-D1	vrn-B3	46,28±0,34	46,73±0,58
74	Surenta 6	Ppd-D1b	Vrn-A1a	Vrn-B1a	vrn-D1	vrn-B3	44,3±0,24	47,32±0,22
75	Surenta 7	Ppd-D1b	Vrn-A1a	Vrn-B1a	vrn-D1	vrn-B3	44,86±0,37	48,04±0,54
76	Dias 2	Ppd-D1b	Vrn-A1a	Vrn-B1a	vrn-D1	vrn-B3	44,9±0,35	47,94±0,79
77	Katyusha_1	Ppd-D1b	Vrn-A1a	vrn-B1	vrn-D1	vrn-B3	44,18±0,28	49,37±0,39
78	Tarskaya 6	Ppd-D1b	Vrn-A1a	Vrn-B1c	vrn-D1	vrn-B3	40,73±0,34	44±0,63
79	Sonata	Ppd-D1b	Vrn-A1a	Vrn-B1c	vrn-D1	vrn-B3	44,93±0,32	49±0,42
80	Strada Sibiri	Ppd-D1b	Vrn-A1a	Vrn-B1a	vrn-D1	vrn-B3	42,99±0,34	45,7±0,53
81	Otrada Sibiri	Ppd-D1b	Vrn-A1a	Vrn-B1a	vrn-D1	vrn-B3	44,35±0,32	47,11±0,45
82	Tertsiya	Ppd-D1b	Vrn-A1a	Vrn-B1a	vrn-D1	vrn-B3	47,33±0,43	46,52±0,57
83	Priirtyshskaya 86	Ppd-D1b	Vrn-A1a	Vrn-B1a	vrn-D1	vrn-B3	44,22±0,33	45,09±0,61
84	Rosinka 2	Ppd-D1b	Vrn-A1a	Vrn-B1a	vrn-D1	vrn-B3	44,99±0,2	49,18±0,43
85	Omskaya 20	Ppd-D1b	Vrn-A1a	Vrn-B1a	vrn-D1	vrn-B3	46,21±0,24	49,71±0,34
86	Omskaya 23	Ppd-D1b	Vrn-A1a	Vrn-B1a	vrn-D1	vrn-B3e	44,05±0,26	47,42±0,42
87	Omskaya 24	Ppd-D1b	Vrn-A1a	vrn-B1	vrn-D1	vrn-B3	43,46±0,61	47,55±0,6
88	Omskaya 26	Ppd-D1b	Vrn-A1a	Vrn-B1a/Vrn-B1c	vrn-D1	vrn-B3	41,29±0,38	44,62±0,77
89	Omskaya 28	Ppd-D1b	vrn-A1	Vrn-B1c	vrn-D1	vrn-B3	47,67±0,29	49,86±0,35
90	Omskaya 29	Ppd-D1b	Vrn-A1a	Vrn-B1a	vrn-D1	vrn-B3	47,36±0,32	48,5±0,35
91	Omskaya 31	Ppd-D1b	Vrn-A1a	Vrn-B1a	vrn-D1	vrn-B3	44,53±0,27	48,76±0,42
92	Omskaya 32	Ppd-D1b	Vrn-A1a	Vrn-B1c	vrn-D1	vrn-B3	45,47±0,21	49,15±0,4
93	Omskaya 33	Ppd-D1b	Vrn-A1a	Vrn-B1c	vrn-D1	vrn-B3	43,22±0,34	47,87±0,55
94	Omskaya 34	Ppd-D1b	Vrn-A1a	Vrn-B1a	vrn-D1	vrn-B3	42,25±0,35	46,6±0,73
95	Tobolskaya	Ppd-D1b	Vrn-A1b	Vrn-B1c	vrn-D1	vrn-B3
	‘Velut’	Ppd-D1b	Vrn-A1a	Vrn-B1c	vrn-D1	Vrn-B3d	52,9±0,21	55,1±0,1
