# Supplementary material for: Allelic Variation Analysis at the Vernalization Response and Photoperiod Genes in Russian Wheat Varieties Identified Two Novel Alleles of Vrn-B3
Source: Biomolecules. 2021 Dec 17;11(12):1897. doi: 10.3390/biom11121897 (PMC8699075; doi:10.3390/biom11121897)
Supplement: Supplementary file 1 [file biomolecules-11-01897-s001.zip › Table S2.xlsx]

## Sheet: Лист1
Primer set	Sequence	Annealing temperature (°C)
FTpr-F//R	CGAAAGCGGAGGGTATATTAAA//CCCGAACATAGAAGAAGCATAG	60		Primer sets used for sequencing of the Vrn-B3d allele promoter.
FTpr2-F//R	TTACACCACATCCACAGAAC//CTTGCTAGCTAGGGTACGA	59
FTpr3-F//R	TGGTGTCTTGGCCGTGT//TTTCCCTGCTAATCTTGACTTG	60
FTpr4-F	CAACATCACACCGCACA	66
